# Supplementary material for: Chemoselective Synthesis of Mannich Adducts from 1,4-Naphthoquinones and Profile as Autophagic Inducers in Oral Squamous Cell Carcinoma
Source: Molecules. 2022 Dec 30;28(1):309. doi: 10.3390/molecules28010309 (PMC9822194; doi:10.3390/molecules28010309)
Supplement: Supplementary file 1 [file molecules-28-00309-s001.zip]

Archive with 2 entries (2 files):
- Supplementaty_video_S1.mp4
- [Supplementary figures and table]-ForeziLSM SI (biological assays).pdf
